# Supplementary material for: Artemisia absinthium L. ethanol extract inhibits the growth of gastrointestinal cancer cells by inducing apoptosis and mitochondria-dependent pathway
Source: Front Oncol. 2025 Oct 27;15:1644498. doi: 10.3389/fonc.2025.1644498 (PMC12597748; doi:10.3389/fonc.2025.1644498)
Supplement: Supplementary file 2 [file DataSheet2.xlsx]

## Sheet: Sheet1
L-Proline
L-Theanine
L-Valine
Ornithine
Phenylethylamine
Sinapic acid
p-Coumaric acid
1,2,3-Trihydroxybenzene
Phenol
Thymol
Hydroxyhydroquinone
Ginkgoic acid
Campesterol
Adenosine
Adenine
Hypoxanthine
Thymidine
7-Hydroxy-3',4',5,6,8-pentamethoxyflavone
Kanzonol N
Nobiletin
4'-Methylliquiritigenin 7-rhamnoside
Apiin
Cyanidin 3-(6-caffeoylglucoside) 5-glucoside
Heteroflavanone C
Irigenin
Malvidin
Glycyrrhizaisoflavone C
Malvidin 3-(6-acetylglucoside)
Peonidin 3-O-glucoside
Quercitrin
Cyanidin 3-(6''-ferulylglucoside) 5-glucoside
Petunidin 3-O-glucoside
Cirsilineol
Keioside
Formononetin 7-(6''-malonylglucoside)
Malvin
Silybin
Malvidin 3-O-glucoside
6-beta-D-Glucopyranosyl-4',5-dihydroxy-3',7-dimethoxyflavone
Diffutidin
Peonidin 3-rhamnoside 5-glucoside
4',5-Dihydroxy-3',5',7,8-tetramethoxyflavone
Heteroflavanone B
Kievitone hydrate
4'-Hydroxy-3',5,6,7,8-pentamethoxyflavone
7-Hydroxyflavanone
4'-O-Methylcatechin
Flavone
Petunidin 3-rhamnoside 5-glucoside
Rubraflavone B
Cyanidin 3-rutinoside-5-glucoside
Quercetin 3-rutinoside 7-galactoside
Cyanidin 3-glucogalactoside
3',4',5'-Trimethoxytricetin 7-[rhamnosyl-(1->6)-glucoside]
Quercetagetin 3'-methylether 7-glucoside
Kaempferol 3-sophoroside 7-glucuronide
progesterone
Cholesterol
Stigmasterol
Pregnenolone
Sphingosine
Sphinganine
Morphine
Caffeine
L-Nicotine
Trigonelline
Sucrose
Raffinose
D-Mannitol
L-Arabitol
D-Glucuronic acid
myo-Inositol
Fasciculol C
Ganoderenic acid E
Nigakilactone H
Phaseic acid
Theasapogenol A
Artemisin
Canin
Ganoderenic acid D
Ganoderiol I
Tingenone
Asiatic acid
Ganosporeric acid A
Gibberellin A12
Tutin
Camellenodiol
Barringtogenol C
Musennin
Ganolucidic acid A
Gibberellin A7
Gibberellin A8
Rishitin
Chaparrinone
Isodomedin
Pfaffic acid
Phytol
Tsugaric acid B
Isodonal
Soyasapogenol B
Gibberellin A3
p-Cymene
Soyasapogenol C
Majonoside R2
Anhydrosophoradiol
Saikosaponin A
Manglupenone
Ganoderic acid A
Triterpenoid
Vinaginsenoside R12
Spinacoside D
Obacunone
Ganodermic acid TQ
Ganoderic acid K
Quinquenoside I
Medicagenic acid
Proanthocyanidin A2
acetone
Niacin
Vitamin D2
Thiamine
γ-Tocopherol
Vitamin D3
D-Biotin
γ-Tocotrienol
Stearamide
Palmitic amide
Coumarin
Scopoletin
α-ketoisovaleric acid
Hexadecanedioic acid
Succinic acid
Fumaric acid
Glyceric acid
Pyruvate
nandrolone
cis-9-palmitoleic acid
gondoic acid
α-Linolenic Acid
Linoleic acid
Myristoleic acid
Capric acid
Oleic Acid
Myristic acid
MG(16:0/0:0/0:0)
β-Sitosterol
Phytosphingosine
LysoPC(16:0)
LysoPE(0:0/16:0)
MG(P-18:0e/0:0/0:0)
(-)-Jasmonic acid
2-Furoic acid
cis-Jasmone
Styrene
Hippuric acid
Xanthoxic acid
Cinnamic acid
Benzoic acid
Anthranilic acid
Xanthoxin
acetophenone
Hydrouracil
Dihydrouracil
L-Arginine
Chlorogenic Acid
Phosphocholine
Salicylic acid
Sophoraisoflavanone A
Gentisic acid
Caffeic Acid
Syringic acid
Vanillic acid
Homovanillic acid
Gallic acid
Uridine
Inosine 5'-monophosphate
Catechin 5-glucoside
Cyanidin 3-galactoside
Genistein
Phytolaccinic acid
Isopeonidin 3-galactoside
Kaempferol
Phloridzin
Rutin
2',5-Dihydroxy-4',7-dimethoxyisoflavone
Luteone 7-glucoside
Tangeritin
Tricetanidin
Aromadendrin 4'-methyl ether 7-rhamnoside
Sophoraflavanone B
Kanzonol T
Epicatechin 3-O-(4-methylgallate)
Delphinidin 3-arabinoside
Warfarin
Comosin
Formononetin 7-(6''-methylmalonylglucoside)
Quercetin 3-O-glucoside
Malvidin 3-galactoside
Formononetin
Cyanidin-3-arabinoside
Epicatechin 7-O-glucuronide
Luteolinidin
Hesperetin 7-O-glucuronide
Centaurein
Apigenin 7-[galactosyl-(1->4)-mannoside]
Diffutin
Phellamurin
7-Galloylcatechin
Diosmetin
4'-O-methyl-(-)-epicatechin-7-O-beta-glucuronide
Afzelechin 7-apioside
Purine
Ganoderenic acid A
Abscisic Acid
Ganoderic acid H
Lucidenic acid L
Ganoderic acid F
Hederagenin 3-O-arabinoside
Messagenin
Lucidenic acid C
podocarpic acid
Ganoderol A
Quillaic acid
Ganoderic acid Mi
Ganoderic acid Y
Ganoderiol G
gypsogenin
1,2-Dihydrosantonin
Ganoderic acid C2
Oleanolic acid
α-amyrin
Ganoderic acid I
Taraxasterone
Bryotoxin A
Lucidenic acid N
Gibberellin A1
Gibberellin A9
Cuauhtemone
Tsugaric acid A
Riboflavin
Vitamin D3
Adipic acid
Traumatic Acid
Lactic acid
Sebacic acid
Citric acid
Pimelic acid
Sterculic acid
Palmitic acid
Stearic acid
Arachidonic Acid
Caprylic acid
Acetic acid
Nigroxanthin
Gingerol
α-Tocotrienol
Tropic acid
(-)-Phaseollidin
(-)-Vestitol
Qinghaosu
Baicalin
Camptothecin
Cholecalciferol
Dicaffeoylquinic acid
Gentisein
Gibberellin A17
Glyceollin
Taxifolin
Syringetin
Sinensetin
Shionone
Rhein
Oleamide
L-Asparagine
Indole
Glabrolide
S-Adenosylhomocysteine
Rothindin
Terminaline
5-Hydroxy-L-tryptophan
Zeaxanthin
L-Methionine
γ-Linolenic Acid
MG(0:0/14:0/0:0)
Nonanedioic acid
a-L-Rhamnose
Melatonin
Naringenin-7-O-Glucoside
Epicatechin 3-glucoside
Malic acid
Suberic acid
Geranylgeranyl PP
Simvastatin
Sulfuric acid
gibberellin A37
Quinidine
Maleic acid
Isouvaretin
Plaunol B
Dalpalatin
Citramalic acid
Taurine
Pantothenic Acid
Affinisine
Kanzonol K
2''-O-Acetylisoorientin
Glycitin
Tryptamine
Homogentisic acid
Jasmolone
Lucyoside K
Gibberellin A36
poststerone
Gibberellin A5
Caffeic acid 3-glucoside
2-Hexyl-3-phenyl-2-propenal
Quercetin 3-O-(6-O-malonyl-β-D-glucoside)
Myristicin
Glycerol 3-phosphate
Allantoic acid
Niazirinin
Auxin a
LysoPC(14:0)
Ganosporelactone A
Quercetin 3-O-glucuronide
dGTP
Tartaric acid
Genipin
Vinaginsenoside R16
Pyridoxine phosphate
Artemisinin
Melilotoside B
Inosine
Pyridoxal
Dehydroepiandrosterone
Diosmetin 7-O-beta-D-glucuronopyranoside
Daidzein
Arbutin
Phenylpyruvic acid
Cucurbitacin C
Ginsenoside C
Niacin
3'-Ketolactose
Valeric acid
Kynurenic acid
Cucurbitacin D
Deoxycytidine
DIBOA-glucoside
3-Hydroxyanthranilic acid
Kaempferol 3-(2G-apiosylrobinobioside)
L-Tyrosine
Ganoderic acid R
Ginsenoside Rh1
D-Glucose 6-phosphate
2'-Deoxyuridine
Kaempferide 3-[rhamnopyranosyl-(1->6)-glucoside] 7-rhamnoside
Shikimate-3-phosphate
Kuhlmannin
Glutinosone
Valerenic acid
Caffeoylputrescine
Oxoadipic acid
Arachidic Acid
Ganoderic acid Me
Niacinamide
hydrocinnamic acid
α-D-Glucose
Cytidine
Methyl jasmonate
Urocanic acid
Notoginsenoside T2
Orientin 2''-rhamnoside
3-Methylxanthine
Davidigenin
Caproic acid
Glutaric acid
Gibberellin A53
N2-Acetyl-L-ornithine
bayogenin 3-O-cellobioside
Sanchinoside B1
Ganoderic acid Md
Retinol
Caprolactam
Pinocembrin
Maslinic Acid
3-Deoxy-D-arabinitol
Quercetagetin
Yamogenin 3-O-neohesperidoside
4-Hydroxybenzaldehyde
Vinaginsenoside R24
Pyridoxal
L-Cystine
Methyl cinnamate
Naringenin
Pyridoxamine-5'-Phosphate
Ganoderic acid Mk
DIBOA
Guanosine
p-Methylolphenol
Ganoderal A
L-Phenylalanine
Licoricidin
Tiglic acid
Phospho-L-serine
L-Histidine
5-Methylcytosine
Ganoderic acid W
Sedoheptulose
D-Glucarate
Momordin Ie
Cyanidin 3-glucoside 5-caffeoylglucoside
Irisflorentin
Petunidin
Quercetin 7-glucuronoside 3-sophoroside
Isowertin 2''-rhamnoside
Daidzein 4'-O-glucuronide
Dihydromyricetin
Malvidin 3-(6''-acetylglucoside)
Apigenin
Kaempferol 3-[2''-glucosyl-6''-acetyl-galactoside] 7-glucoside
Phytolaccoside B
Isorhoifolin
Quercetagetin 3'-methylether 7-glucoside
Adenosine monophosphate
Delphinidin 3-O-(2''-O-galloyl-6''-O-acetyl-beta-galactopyranoside)
Quercetin 3-O-(6"-malonyl-glucoside) 7-O-glucoside
Malvidin 3-gentiotrioside
Caftaric acid
Malvidin 3-(6-coumaroylglucoside) 5-glucoside
1-Methyluric acid
Isochesnatin
Loquatoside
Afzelechin
Ononin
Tricin 7-diglucuronoside
Ginsenoside La
LysoPE(0:0/14:0)
N-Ethyl-N-Methylcathinone
Rosinidin
Chikusetsusaponin Ia
dCDP
Digoxin
Hesperetin 3'-O-glucuronide
ferulic acid
