# Supplementary material for: Artemisia absinthium L. ethanol extract inhibits the growth of gastrointestinal cancer cells by inducing apoptosis and mitochondria-dependent pathway
Source: Front Oncol. 2025 Oct 27;15:1644498. doi: 10.3389/fonc.2025.1644498 (PMC12597748; doi:10.3389/fonc.2025.1644498)
Supplement: Supplementary file 3 [file DataSheet3.xlsx]

## Sheet: BGC823
	Control			DMSO			20 μg/mL			30 μg/mL			40 μg/mL
G0/G1	61.3	60.7	63	63.6	61.9	60.3	50.4	51.6	52.9	50.7	49.8	50.3	48.6	48.1	50.4
S	24.8	21.8	21.4	20.9	19.8	21.3	18.4	18.2	22.7	26.8	21.8	23.1	25	30.1	27.1
G2/M	12.7	14.4	13.1	14	16.5	13.8	20.8	19.2	21.5	18.8	26.2	21.5	21.2	18.9	19.1

## Sheet: CT26
	Control			DMSO			10 μg/mL			20 μg/mL			30 μg/mL
G0/G1	59	55.1	57.3	52.6	53.8	53.1	51.1	55.2	54	39.2	40.1	40.4	41.6	42.1	44.8
S	18.9	23.2	21.1	23.1	24.8	24.1	25.6	25.7	25.2	29.7	31.7	33	41.4	41.6	39.3
G2/M	20.6	20.5	20.6	14.1	19	16.5	20.7	17.8	20.5	25.6	24.8	25.2	14.7	15	15
